# Supplementary material for: Clinical and biochemical footprints of inherited metabolic diseases. XIII. Respiratory manifestations
Source: Mol Genet Metab. Author manuscript; Available in PMC 2025 Jan 22. (PMC11753447; doi:10.1016/j.ymgme.2023.107655)
Supplement: 2 [file NIHMS2044629-supplement-2.xlsx]

## Sheet: master
Supplementary Table 2. List of IMDs affecting respiratory tract, laboratory investigations, OMIM references and IEMbase IDs.
n=181	Gene	Respiratory failure (including insufficiency)	Restrictive lung disease	Interstitial lung disease	Lower airway disease (including wheezing; bronchitis; recurrent pneumonia; aspiration pneumonia)	Upper airway obstruction	Apnea (including obstructive sleep apnea syndrome; sleep disordered breathing)	Other	Laboratory investigatioins	OMIM no.	IEMbase ID
DISORDERS OF NITROGEN-CONTAINING COMPOUNDS (n = 20)
Disorders of sulfur amino acid and sulfide metabolism
Adenosine kinase deficiency	ADK				X4				SAM/SAH (P), ASAT/ALAT (P), Glucose (S), Amino acids (P), Purines (U), Total/direct bilirubin (S)	614300	IEM0101
S-adenosylhomocysteine hydrolase deficiency	AHCY	X							SAM/SAH (P), ASAT/ALAT (P), Glucose (S), Amino acids (P), Purines (U), Total/direct bilirubin (S)	613752	IEM0100
Disorders of glycine and serine metabolism
Nonketotic hyperglycinemia due to glycine decarboxylase deficiency	GLDC						X5		Amino acids (P, CSF)	238300	IEM0185
Nonketotic hyperglycinemia due to aminomethyltransferase deficiency	AMT						X5		Amino acids (P, CSF)	605899	IEM0186
Glycine encephalopathy due to H protein deficiency	GCSH	X							Amino acids (P)	605899	IEM1120
Organic acidurias
Methylmalonic aciduria due to methylmalonyl-CoA mutase deficiency	MMUT	X							Amino acids (P); Organic acids (U); Acylcarnitines (U, P, DBS); Anion gap	251000	IEM0127
Mitochondrial short-chain enoyl-CoA hydratase 1 deficiency	ECHS1						X5		Organic acids (U), 2-Methyl-2,3-dihydroxybutyrate (U), Lactate (P), Pyruvate (P), S-(2-carboxypropyl)-cysteine (U)	616277	IEM0119
Glutaryl-CoA dehydrogenase deficiency	GCDH				X7				ASAT/ALAT (P); Organic acids (U); Acylcarnitines (U, P, DBS)	231670	IEM0134
Disorders of branched-chain amino acid metabolism
Mitochondrial short-chain enoyl-CoA hydratase 1 deficiency	ECHS1						X5		Organic acids (U), 2-Methyl-2,3-dihydroxybutyrate (U), Lactate (P), Pyruvate (P), S-(2-carboxypropyl)-cysteine (U)	616277	IEM0119
Propionic acidemia due to propionyl-CoA carboxylase subunit alpha deficiency	PCCA	X							Acyglycines (U), Amino acids (P), Organic acids (U), Acylcarnitines (P,DBS)	232000	IEM0124
Propionic acidemia due to propionyl-CoA carboxylase subunit beta deficiency	PCCB	X							Acyglycines (U), Amino acids (P), Organic acids (U), Acylcarnitines (P,DBS)	232000	IEM0125
Branched-chain ketoacid dehydrogenase E1 alpha deficiency	BCKDHA						X5		Amino acids (P), Organic acids (U)	248600	IEM0108
Branched-chain ketoacid dehydrogenase E1 beta deficiency	BCKDHB						X5		Amino acids (P), Organic acids (U)	248600	IEM0109
Dihydrolipoyl transacylase deficiency	DBT						X5		Amino acids (P), Organic acids (U), Acylcarnitines (DBS, P), Acylglycines (U), ASAT/ALAT (P), CK (P), Lactate (P), Ammonia (P), Glucose (S), Urinalysis	248600	IEM0110
Disorders of proline and ornithine metabolism
Prolidase deficiency	PEPD							X1	Amino acids (U)	170100; 613230	IEM0144
Disorder of glutamate/glutamine and aspartate/asparagine metabolism
Asparagine synthetase deficiency	ASNS	X							Amino acids (P)	615574	IEM0180
Glutaminase deficiency	GLS	X							Amino acids (U, CSF)	618328	IEM1083
Disorders of amino acid transport
Lysinuric protein intolerance	SLC7A7	X		X3				X8	Amino acids (P, U), Ammonia (P), Ferritin (S), Lipid panel (S), Orotic acid (U)	222700	IEM0070
Glutamate neurotransmitter disorders
Thorase deficiency	ATAD1	X							GABA free (CSF)	618011	IEM0175
Glycine neurotransmitter disorders
Glycine transporter 1 deficiency	SLC6A9						X5		Glycine (CSF), Glycine (CSF) / Glycine (P) ratio	617301	IEM0187
DISORDERS OF VITAMINS, COFACTORS, METALS AND MINERALS (n = 23)
Disorders of tetrahydrobiopterin metabolism
6-Pyruvoyl-tetrahydropterin synthase deficiency	PTS				X7				Amino acids (P); Pterins (DBS,U); DHPR activity (DBS); Biogenic amines (CSF), 5-methyl-THF (CSF)	261640	IEM0085
Dihydropteridine reductase deficiency	QDPR				X7				Amino acids (P); Pterins (DBS,U); DHPR activity (DBS); Biogenic amines (CSF), 5-methyl-THF (CSF)	261630	IEM0087
Disorders of lipoic acid and iron-sulfur metabolism
IBA57 deficiency	IBA57	X							Lactate (P), Amino acids (P)	615330	IEM0198
NFS1 deficiency	NFS1	X							Lactate (P)	603485	IEM1123
Lipoyltransferase 2 deficiency	LIPT2							X6, 9	Amino acids (CSF, P), Lactate (P)	617668	IEM0192
Lipoyltransferase 1 deficiency	LIPT1D							X6, 9	Amino acids (CSF, P), Lactate (P)	616299	IEM0194
BOLA3 deficiency	BOLA3							X6	Amino acids (CSF, P), Lactate (P)	614299	IEM0196
ISD11 deficiency	LYRM4							X6, 10	Lactate (P)	615595	IEM1122
NFU1 deficiency	NFU1							X9	Amino acids (P), Organic acids (U), Lactate (P, U, CSF), Protein bound lipoic acid (FB)	605711	IEM0195
Disorders of biotin metabolism
Biotinidase deficiency	BTD							X10	Acyglycines (U), Lactate (P), Organic acids (U), Acylcarnitines (P,DBS)	253260	IEM0227
Disorders of folate metabolism
5,10-methylenetetrahydrofolate reductase deficiency	MTHFR	X					X5		Amino acids (P); Homocysteine (P); 5-Methyltetrahydrofolate (CSF), Folate (S)	236250	IEM0223
Disorders of riboflavin metabolism
Riboflavin transporter 2 deficiency	SLC52A3	X							Flavins (B), Organic acids (U), Acylcarnitines (P,DBS)	211530	IEM0234
Riboflavin transporter 3 deficiency	SLC52A2	X							Flavins (B), Organic acids (U), Acylcarnitines (P,DBS)	614707	IEM0235
Disorders of molybdenum cofactor metabolism
Cyclic pyranopterin monophosphate synthase deficiency	MOCS1						X5		Uric acid (P), Sulfite (U), a-aminosemialdehyde (CSF), PLP (CSF), Purines and pyrimidines (U), Amino acids (P)	603707	IEM0275
Gephyrin deficiency	GPHN						X5		Uric acid (P), Sulfite (U), a-aminosemialdehyde (CSF), PLP (CSF), Purines and pyrimidines (U), Amino acids (P)	603930	IEM0277
Disorders of niacin and NAD metabolism
NAD(P)HX epimerase deficiency	NAXE	X							Cyclic NADHX (F)	617186	IEM0243
Disorders of pyridoxine metabolism
Alpha-amino adipic semialdehyde (AASA) dehydrogenase deficiency	AASA	X							B6 vitaminers (CSF, P), Pipecolic acid (CSF, P, U), Delta1-piperideine-6-carboxylate (CSF, U)	266100	IEM0131
Pyridox(am)ine 5´- phosphate oxidase deficiency	PNPO	X							B6 vitaminers (CSF, P)	610090	IEM0250
Tissue-nonspecific alkaline phosphatase deficiency	HOPS	X							PLP (P), ALP (P), Calcium (P), Phosphate (P)	616683	IEM1227
Pyridoxal 5'-phosphate binding protein deficiency	PLPBP							X6	B6 vitaminers (CSF, P), Biogenic amines (CSF)	610090	IEM0250
Other disorders of vitamin metabolism
Vitamin A receptor deficiency	STRA6	X						X11	DNA	601186	IEM0256
Retinoic acid receptor β deficiency	RARB							X11	DNA	615524	IEM1067
Disorders of cobalamin metabolism
Combined methylmalonic acidemia and homocysteinemia	MMACHC			X				X9	Homocysteine, total (P), B12 (S), Blood count, Organic acids (U), Acylcarnitines (DBS, P), Amino acids (P)	609831	IEM0213
DISORDERS OF CARBOHYDRATES (n=8)
Disorders of insulin secretion and signaling
Kabuki syndrome	KMT2D				X7			X1	DNA	147920	IEM1492
Beckwith Wiedemann syndrome	IGF2;H19;CDKN1C;KCNQ1						X12		DNA	130650	IEM1513
Disorders of gluconeogenesis
Fructose-1,6-bisphosphatase deficiency	FBP1							X13	Fatty acids and ketones (P, U), Triglyceride (S), Amino acids (P)	130650	IEM1513
Cytosolic phosphoenolpyruvate carboxykinase deficiency	PCK1						X5		Fatty acids and ketones (P, U), Triglyceride (S)	261680	IEM0373
Disorders of glycogen metabolism
Glucose-6-phosphatase deficiency	G6PC							X9, 13	ASAT/ALAT (P), Lactate (P), Glucose (S), Glycogen (L), Biotinidase (P)	232200	IEM0370
Glucose-6-phosphate transporter deficiency	SLC37A4							X9, 13	ASAT/ALAT (P), CK (P), Lactate (P), Glucose (P), Biotinidase (P)	232220	IEM0355
Alpha-glucosidase deficiency (Pompe disease)	GAA	X					X12	X1, 14	ASAT/ALAT (P), CK (P), Glycogen (M)	232300	IEM0356
HOIL1 interacting protein deficiency	RNF31							X6	DNA	612487	IEM1135
MITOCHONDRIAL DISORDERS OF ENERGY METABOLISM (n=30)
Disorders of the Krebs cycle
ATP-specific succinyl-CoA ligase β subunit deficiency	SUCLA2							X6	Organic acids (U), Acylcarnitines (U, Lactate (P))	612073	IEM0399
GTP-specific succinyl-CoA ligase α subunit deficiency	SUCLG1						X5	X1, 6	Organic acids (U), Acylcarnitines (DBS, P), ASAT/ALAT (P), Lactate (P)	245400	IEM0400
Cytosolic NADP+-dependent isocitrate dehydrogenase 1 superactivity	IDH1							X1	Organic acids (U)	147700	IEM1090
Alpha-ketoglutarate dehydrogenase deficiency	OGDH							X6	Organic acids (U), Glucose (P), Lactate (P), Fatty acids and ketones (P, U)	203740	IEM1137
Disorders of mitochondrial carriers
Mitochondrial citrate carrier deficiency	SLC25A1	X						X10, 12, 15	Organic acids (U, P, CSF)	615182	IEM0411
Mitochondrial ATP-Mg-phosphate transporter deficiency	SLC25A24	X						X9, 11	DNA	612289	IEM0412
Mitochondrial aspartate-glutamate carrier isoform 1 deficiency	SLC25A12						X5		Lactate (P)	612949	IEM0408
Disorders of complex I subunits and assembly factors
FOXRED1 deficiency	FOXRED1							X9	Lactate (P)	618241	IEM0443
Disorders of complex IV subunits
Cytochrome c oxidase subunit NDUFA4 (COXFA4) deficiency	NDUFA4	X							Lactate (P)	603833	IEM1149
SCO1 deficiency	SCO1							X6	Lactate (P)	220110	IEM0473
SCO2 deficiency	SCO2	X							Lactate (P)	604377, 608908	IEM0474
SURF1 deficiency	SURF1	X							Lactate (P)	256000, 616684	IEM0475
COX11 deficiency	COX11							X6	Lactate (P), Glucose (P)	603648	IEM1938
Cytochrome c oxidase subunit 8A deficiency	COX8A							X9	DNA	220110	IEM1145
Disorders of complex V subunits
Transmembrane protein 70 deficiency	TMEM70	X							CK (P), Lactate (P), Ammonia (P), 3-Methylglutaconic acid (U)	614052	IEM0486
DAPIT deficiency	ATP5MD	X							Lactate (P), Amino acids (P)	615204	IEM1034
Disorders of mitochondrial DNA depletion, multiple deletion, or intergenomic communication
Mitochondrial genome maintenance exonuclease 1 deficiency	MGME1	X						X15	Lactate (P)	615084	IEM0501
Disorders of mtDNA replication and maintenance
DNA2 helicase deficiency	DNA2						X5	X15	DNA	615156	IEM0499
Mitochondrial ribonuclease H1 deficiency	RNASEH1	X						X14, 15	Lactate (P)	615156	IEM0500
Disorders of mitochondrial transcript processing and modification
Mitochondrial poly(A) exoribonuclease deficiency	PDE12						X5		Lactate (P), Pyruvate (P), Amino acids (P), Organic acids (U)	616519	IEM1154
Mitochondrial encephalomyopathy with complex I and IV deficiency (SLIRP)	SLIRP							X10	Lactate (P, CSF)	610211	IEM1905
Disorders of mitochondrial membrane biogenesis and remodeling
PNPLA4 deficiency	PNPLA4	X							DNA	300102	IEM1160
Tafazzin deficiency	TAZ							X6	Organic acids (U), Lipid panel (S), Urinalysis, 3-Methylglutaconic acid (U), 3-Methylglutaric acid (U), Carnitine, free (P), Blood count	302060	IEM0583
Disorders of mitochondrial protein quality control
LONP1 deficiency	LONP1	X							DNA	600373	IEM0596
HTRA2 deficiency	HTRA2	X16							Lactate (P), Organic acids (U)	617248	IEM0602
HSP60 deficiency (recessive)	HSPD1						X5		Lactate (P), Organic acids (U)	612233, 605280	IEM0598
Disorders of mitochonfrial cofactor biosynthesis
Coenzyme Q7 hydroxylase deficiency	COQ7							X6, 9	Lactate (P), Organic acids (U)	616733	IEM0623
Coenzyme Q4 deficiency	COQ4	X							Lactate (P), CoQ10 (M, P, WBC)	616276	IEM0621
Prenyl diphosphate synthase subunit 1 deficiency	PDSS1							X9	DNA	607429, 607426	IEM0618
Disorders of mitochondrial aminoacyl-tRNA synthetases
Mitochondrial seryl-tRNA synthetase deficiency	SARS2							X9	Lactate (P), Uric acid (S)	613845	IEM0563
DISORDERS OF LIPIDS (n=20)
Disorders of phosphoinositide metabolism
Immunodeficiency 97 with autoinflammation	PIK3CG			X					LDH (P), Ferritin (S), Cytokines (S)	619802	IEM1920
Phosphatidylinositol 4,5-bisphosphate phospholipase C β4 deficiency	PLCB4						X5		DNA	614669	IEM0708
Disorders of glycerophospholipid metabolism
Phosphatidylinositol 4-phosphate 5-kinase deficiency	PIP5K1C	X							DNA	611369	IEM0703
Myotubularin 1 deficiency	MTM1	X17						X6	DNA	310400	IEM0694
Catalytic phosphatidylinositol 3-kinase δ subunit superactivity	PIK3CD							X1	IgG; IgM (S)	615513	IEM0699
Phosphatidylinositol 3-kinase regulatory subunit 1 deficiency	PIK3R1				X18			X1	IgG; IgA; IgM (S)	269880, 616005	IEM0700
Phosphatidylinositol 3,4,5-trisphosphate 5-phosphatase deficiency	INPPL1							X1	Phosphate (P), DNA	258480	IEM0705
Phosphatidylinositol 4,5-bisphosphate phospholipase C β3 deficiency	PLCB3	X							DNA	600230	IEM1138
Phosphatidylinositol 3,5-bisphosphate-5-phosphatase deficiency, neuroskeletal phenotype	FIG4							X9	DNA	216340	IEM0691
Disorders of cholesterol biosynthesis
Chondrodysplasia punctata 2, recessive (Conradi-Hünermann syndrome)	EBP							X19	Sterols (P)	302960	IEM0749
Smith-Lemli-Opitz syndrome	DHCR7							X11, 20	ASAT/ALAT (P), Lipid panel (S), 7/8-Dehydrocholesterol (P)	270400	IEM0753
Geranylgeranyl pyrophosphate synthase deficiency	GGPS1	X							CK (P)	606982	IEM1185
Desmosterolosis	DHCR24							X11	Sterols (P)	602398	IEM0752
Sterol C14 reductase deficiency	LBR							X11, 22	Sterols (FB)	215140	IEM0745
Disorders of steroid metabolism
Cytochrome P450 oxidoreductase deficiency (Antley-Bixler syndrome)	POR	X							Steroids (P, U)	610377	IEM0740
Mevalonate kinase deficiency (severe)	MVK					X		X6	Leucotriens (P), Organic acids (U)	201750	IEM0760
Disorders of bile acid metabolism
Sterol 27-hydroxylase deficiency	CYP27A1	X							Lipid panel (S); Sterols (P); Cholestane pentol glucuronide (U); 25-Hydroxy-Vitamin D (P)	213700	IEM0782
Disorders of bilirubin metabolism and biliary transport
ATP8B1 deficiency (Byler disease)	ATP8B1				X7				Bile acids (P,U), Chloride (sweat)	211600	IEM0805
Disorders of ketone body metabolism
3-Hydroxy-3-methylglutaryl-CoA lyase deficiency	HMGCL							X6	Amino acids (P), Organic acids (U), Acylcarnitines (DBS, P), ASAT/ALAT (P), Lactate (P), Ammonia (P)	246450	IEM0122
Isolated deficiency of long-chain 3-ketoacyl CoA thiolase (1 patient)	HADHB							X23	Organic acids (U), Acylcarnitines (DBS, P), ASAT/ALAT (P), CK (P), Lactate (P), Ammonia (P), Glucose (S), Dicarboxylic acids (U)	143450	IEM1247
STORAGE DISORDERS (n=30)
Disorders of autophagy
EPG5 deficiency (Vici syndrome)	EPG5							X1	DNA	242840	IEM0811
CHMP2B deficiency	CHMP2B	X							DNA	614696	IEM1243
TBCK deficiency	TBCK	X							DNA	616899	IEM1236
Spatacsin deficiency	SPG11	X							DNA	602099	IEM0814
DCTN1 deficiency	DCTN1	X							DNA	168605	IEM1241
TECPR2 deficiency	TECPR2						X		DNA	615031	IEM0817
Sphingolipidoses
Glucocerebrosidase deficiency (Gaucher disease)	GBA		X					X9	Glucosylsphingosine (S); Chitotriosidase (B)	230800	IEM0832
Acid sphingomyelinase deficiency (Niemann-Pick type A)	SMPD1			X24					Lysosomal enzymes (DBS)	257200; 607616	IEM0834
Acid sphingomyelinase deficiency, visceral type (Niemann-Pick type B)	SMPD1			X3				X1, 15	Lysosomal enzymes (DBS)	257200; 607616	IEM0834
Niemann-Pick Diesease Type C2	NPC2	X		X3				X25	Oxysterols (P); Filipin staining (F)	607625	IEM0871
Beta-galactosylceramidase deficiency (Krabbe disease)	GALC	X						X1	DNA	245200	IEM0839
Krabbe disease-like disorder due to saposin A deficiency	PSAP	X					X5		Sulfatides (U), Protein (CSF), Lysosomal enzymes (DBS)	611722	IEM0833
Alpha-galactosidase A deficiency (Fabry disease)	GLA					X		X1, 15	Globotriaosylceramide (P); Globotriaosylsphingosine (P)	301500	IEM0844
Acid ceramidase deficiency, primary neurologic phenotype (Farber disease)	ASAH1	X			X26			X1	Lysosomal enzymes (DBS)	228000	IEM0845
Oligosaccharidoses
Alpha-L-fucosidase deficiency	FUCA1							X1	Enzyme activity (DBS,WBC), Fucose (U)	230000	IEM0853
Mucopolysaccharidoses
Alpha-iduronidase deficiency (Hurler syndrome)	IDUA		X			X	X12		Total GAGs (U), Dermatan sulfate (U), Heparan sulfate (U), Enzyme activity (WBC)	607014; 607015; 607016	IEM0858
Iduronate 2-sulfatase deficiency (Hunter disease)	IDS		X			X	X12		Total GAGs (U), Dermatan sulfate (U), Heparan sulfate (U), Enzyme activity (WBC)	309900	IEM0859
Heparan N-sulfatase deficiency (Sanfilippo A disease)	SGSH							X27	Mucopolysaccharides (U); Enzyme assay (DBS, L, F)	252900	IEM0860
N-acetylglucosaminidase deficiency (Sanfilippo B disease)	NAGLU							X27	Mucopolysaccharides (U); Enzyme assay (DBS, S, F)	252920	IEM0861
Heparan-alpha-glucosaminide N-acetyltransferase deficiency (Sanfilippo syndrome type C)	HGSNAT		X					X27	Mucopolysaccharides (U); Enzyme assay (DBS, L, F)	252930	IEM0862
N-acetylgalactosamine 6-sulfatase deficiency (Morquio A disease)	GALNS		X		X7			X27	Total GAGs (U), Keratan sulfate (U), Enzyme activity (WBC)	252930	IEM0864
Beta-galactosidase deficiency, GM1 gangliosidosis phenotype	GLB1		X						Oligosaccharides (U), Lysosomal enzymes (DBS)	253010	IEM0835
N-acetylgalactosamine 4-sulfatase deficiency (MPS6) (Maroteaux - Lamy disease)	ARSB					X	X12		Total GAGs (U), Dermatan sulfate (U), Enzyme activity (WBC)	253200	IEM0866
Mucopolysaccharidosis-plus syndrome	VPS33A	X			X			X1, 6	Mucopolysaccharides (U), Oligosaccharides (U)	617303	IEM0869
Disorders of lysosome-related organelle biogenesis
Hermansky-Pudlak syndrome type 1	HPS1		X		X28				DNA	203300	IEM1383
Hermansky-Pudlak syndrome type 2	AP3B1				X7, 28				DNA	608233	IEM1384
Hermansky-Pudlak syndrome type 4	HPS4		X		X28				DNA	614073	IEM1386
Hermansky-Pudlak syndrome type 6	HPS6							X27	DNA	614075	IEM1388
Hermansky-Pudlak syndrome type 10	AP3D1			X			X5	X1	DNA	617050	IEM1392
Disorders of complex molecule degradation
Lysosomal acid lipase deficiency (Wolman syndrome)	LIPA							X9	Lipid panel (S), , Enzyme activity (S)	278000	IEM0872
DISORDERS OF PEROXISOMES (n=8)
Disorders of plasmalogen synthesis
Peroxisomal targeting signal 2 receptor deficiency	PEX7	X			X7				Plasmalogens (RBC)	215100	IEM0878
Glycerone 3-phosphate acyltransferase deficiency	GNPAT				X7			X1	VLCFA (P), Plasmalogens (P)	602744	IEM0879
Alkylglycerone 3-phosphate synthase deficiency	AGPS				X7			X1	VLCFA (P), Plasmalogens (P)	600121	IEM0880
Disorders of peroxisomal β-oxidation
X-linked adrenoleukodystrophy and adrenomyeloneuropathy	ABCD1				X29				VLCFA (P)	300100	IEM0883
Disorders of peroxisomal biogenesis
Peroxin 1 deficiency (Zellweger 1A)	PEX1							X11, 25	VLCFA (P), Pipecolic acid (P)	234580; 214100; 601539	IEM0889
Peroxin 5 deficiency (Zellweger 2A)	PEX5						X5		ASAT/ALAT (P), VLCFA (P), Pipecolic acid (P, U)	214110	IEM0882
Peroxin 6 deficiency (Zellweger 4A)	PEX6	X							VLCFA (P), Pipecolic acid (P)	614862; 614863; 616617	IEM0893
Peroxin 13 deficiency (Zellweger 11A)	PEX13						X5		VLCFA (P), Pipecolic acid (P)	614883; 614885	IEM0897
CONGENITAL DISORDERS OF GLYCOSYLATION (n=22)
Disorders of N-linked glycosylation
RFT1-CDG	RFT1	X							Sialotransferins (S), ASAT/ALAT (P), coagulation factors (P)	612015	IEM0917
ALG12-CDG	ALG12							X1	ASAT/ALAT (P), Glucose (S), Lipid panel (S), Sialotransferrins (S), IGF BP3, Antithrombin III (P)	607143	IEM0920
MGAT2-CDG	MGAT2	X							ASAT/ALAT (P), CK (P), Sialotransferrins (S), Factor IX and XII (B), Antithrombin III (P)	212066	IEM0931
STT3B-CDG	STT3B	X							Sialotrasferrins (S)	615597	IEM1193
FUT8-CDG	FUT8				X30				Glucose (P); Blood count	618005	IEM0932
ALG11-CDG	ALG11							X11	Factor XI (B), Antithrombin III (P), Sialotrasferrins (S)	613661	IEM0916
GCS1-CDG	MOGS	X					X5		ASAT/ALAT (P), Oligosaccharide (U), Sialotransferins (S)	606056	IEM0927
PGM1-CDG	PGM1							X11	ASAT/ALAT (P), CK (P), Ammonia (P), Sialotransferrins (S), Antithrombin III (P)	614921	IEM1003
DPM2-CDG	DPM2							X1, 6	ASAT/ALAT (P), CK (P), Sialotransferrins (S)	615042	IEM0996
MAN2B2-CDG	MAN2B2				X7				Sialotransferrins (S), C-reaktive protein, CRP (P), IgE (S)
SSR3-CDG	SSR3							X6	DNA	606213	IEM1548
Disorders of O-linked protein glycosylation
NDST1-CDG	NDST1					X		X1	DNA	616116	IEM1041
Disorders of lipid glycosylation
PGAP1-CDG	PGAP1						X5		DNA	615802	IEM0984
Disorders of O-mannosylation
FKTN-CDG A	FKRP	X							CK (P), DNA	253800	IEM0940
FKRP-CDG C	FKRP	X							CK (P), DNA	606596	IEM0941
Disorders of O-xylosylation and glycosaminoglycan synthesis
Glycosaminoglycan xylosylkinase deficiency	FAM20B							X6	DNA	611063	IEM1550
Sulfate transporter deficiency	SLC26A2	X							DNA	222600	IEM0960
Disorders of nucleotide-sugar synthesis
GMPPA-CDG	GMPPA							X25	DNA	615510	IEM1006
GMPPB-CDG	GMPPB	X	X						CK (P), Sialotrasferrins (S)	615350, 615350, 615351, 615352	IEM1007
Disorders of vesicular trafficking
AP4E1deficiency	AP4E1		X					X32, 33	DNA	607244	IEM1235
COPA deficiency	COPA			X				X15	DNA	616414	IEM1403
Disorders of multiple glycosylation pathways
UDP-GlcNAc epimerase-kinase deficiency	GNE	X34							CK (P), Sialotransferrins (S)	600737, 605820	IEM0999
METABOLISM OF HETEROCYCLIC COMPOUNDS (n=20)
Disorders of purine metabolism
Phosphoribosyl pyrophosphate synthetase 1 deficiency	PRPS1							X1	Lactate (P), DNA	311850	IEM0008
Disorders of ectonucleotide and nucleic acid metabolism
Ectonucleotide pyrophosphatase-phosphodiesterase 1 deficiency	ENPP1							X2	ALP (P); Calcium (P); Phosphate (P)	208000	IEM0037
2’,5’-Oligoadenylate synthetase 1 deficiency	OAS1				X3			X1	IgG(S), Leukocytes (B)	222100	IEM0035
STING superactivity	TMEM173			X	X28			X1, 13	CRP (P); Interferon-stimulated genes or interferon signature (PBMC); Erythrocyte sedimentation rate; IgG (S)	615934	IEM0034
Ribonuclease H2 subunit C deficiency	RNASEH2C							X9	ASAT/ALAT (P), Blood count (B), Interferon-alpha (B), Pterins (CSF), C26:0 fatty acids (P)	610329	IEM0028
Ribonuclease H2 subunit B deficiency	RNASEH2B							X9	ASAT/ALAT (P), Blood count (B), Interferon-alpha (B), Pterins (CSF), C26:0 fatty acids (P)	610181	IEM0027
Ribonuclease H2 subunit A deficiency	RNASEH2A	X						X9	ASAT/ALAT (P), Blood count (B), Interferon-alpha (B), Pterins (CSF), C26:0 fatty acids (P)	610333	IEM0029
3’ Repair exonuclease 1 deficiency	TREX1							X9	ASAT/ALAT (P), Blood count (B), Interferon-alpha (B), Pterins (CSF), C26:0 lysophosphatidylcholine	225750	IEM0026
SAMHD1 deficiency	SAMHD1							X9	ASAT/ALAT (P), Blood count (B), Interferon-alpha (B), Pterins (CSF), C26:0 fatty acids (P)	612952	IEM0031
RNA-specific adenosine deaminase deficiency	ADAR							X9	ASAT/ALAT (P), Blood count (B), Interferon-alpha (B), Pterins (CSF)	615010	IEM0032
MDA5 superactivity	IFIH1							X9	ASAT/ALAT (P), Blood count (B), Interferon-alpha (B), Pterins (CSF), C26:0 fatty acids (P)	615846	IEM0033
Disorders of non-mitochondrial tRNA processing and aminoacyl-tRNA synthetases
Methionyl-tRNA synthetase 1 deficiency	MARS1	X		X3	X27			X31	DNA	156560	IEM1312
Phenylalanyl-tRNA synthetase subunit alpha deficiency	FARSA			X					DNA	619013	IEM1313
Phenylalanyl-tRNA synthetase subunit beta deficiency	FARSB			X					DNA	613658	IEM1314
Mitochondrial valyl-tRNA synthetase deficiency	VARS2							X1	Lactate (P)	615917	IEM0565
Disorders of ribosomal biogenesis
Treacher Collins syndrome type 1	TCOF1							X35	DNA	154500	IEM1322
Treacher Collins syndrome type 4	POLR1B	X							DNA	618939	IEM1325
Diamond-Blackfan anemia type 6	RPL5							X36	Reticulocytes (B)	300946	IEM1355
Diamond-Blackfan anemia type 10	RPS26							X6	Reticulocytes (B)	613309	IEM1351
Diamond-Blackfan anemia type 15	RPS28							X6	Reticulocytes (B)	606164	IEM1356
	Notes
	1	Recurrent respiratory infections
	2	Pulmonary hypertension - case report: Farquhar J, Makhseed N, Sargent M, Taylor G, Osiovich H. Idiopathic infantile arterial calcification and persistent pulmonary hypertension. Am J Perinatol. 2005 Apr;22(3):121-5. doi: 10.1055/s-2005-863787. PMID: 15838744.
	3	Pulmonary alveolar proteinosis
	4	Aspiration pneumonia - case report:Shakiba M, Mahjoub F, Fazilaty H, Rezagholizadeh F, Shakiba A, Ziadlou M, Gahl WA, Behnam B. Adenosine kinase deficiency with neurodevelopemental delay and recurrent hepatic dysfunction: A case report. Adv Rare Dis. 2016;3:2. doi: 10.12715/ard.2014.3.2. Epub 2016 Jul 21. PMID: 27500280; PMCID: PMC4975537.
	5	Apnea
	6	Respiratory distress
	7	Pneumonia
	8	Pulmonar hemorrhages
	9	Pulmonary hypertension
	10	Inspiratory stridor
	11	Pulmonary hypoplasia
	12	Obstructive Sleep Apneas
	13	Tachypnea/polypnea (e.g. Kussmaul breathing)
	14	Orthopnea
	15	Dyspnea
	16	Respiratory failure (case report: Kovacs-Nagy R, Morin G, Nouri MA, Brandau O, Saadi NW, Nouri MA, van den Broek F, Prokisch H, Mayr JA, Wortmann SB. HTRA2 Defect: A Recognizable Inborn Error of Metabolism with 3-Methylglutaconic Aciduria as Discriminating Feature Characterized by Neonatal Movement Disorder and Epilepsy-Report of 11 Patients. Neuropediatrics. 2018 Dec;49(6):373-378. doi: 10.1055/…
	17	Respiratory failure, diaphragm dysfunction
	18	Bronchiectasis
	19	Respiratory compromise secondary to calcification of the laryngotracheobronchial tree (Hochman M, Fee WE Jr. Conradi-Hunerman syndrome. Case report. Ann Otol Rhinol Laryngol. 1987 Sep-Oct;96(5):565-8. doi: 10.1177/000348948709600517. PMID: 3674654)
	20	Abnormal pulmonary lobation
	21	Laryngeal/tracheal calcification
	22	Underdeveloped lungs
	23	Pulmonary edema
	24	Pulmonary interstitial changes
	25	Neonatal respiratory distress
	26	Lung infiltrates
	27	Recurrent upper respiratory tract infections
	28	Pulmonary fibrosis
	29	Cystic lung disease - case report: Abdulhamid I, Saadeh S, Cakan N. A three-year-old boy with X-linked adrenoleukodystrophy and congenital pulmonary adenomatoid malformation: a case report. J Med Case Rep. 2009 Dec 14;3:9329. doi: 10.1186/1752-1947-3-9329. PMID: 20090870; PMCID: PMC2809071.
	30	Bronchopneumonia
	31	Dyspnea (Donoghue SE, White SM, Tan TY, Kowalski R, Morava E, Yaplito-Lee J. Galactose treatment of a PGM1 patient presenting with restrictive cardiomyopathy. JIMD Rep. 2020 Oct 19;57(1):29-37. doi: 10.1002/jmd2.12177. PMID: 33473337; PMCID: PMC7802629.)
	32	Aspiration
	33	Pulmonary infections
	34	Respiratory dysfunction
	35	Hypoplasia of the pharynx
	36	Tracheomalacia
